# Supplementary material for: Changes in the components of visual attention following traumatic brain injury: A systematic review and meta-analysis
Source: PLoS One. 2022 Jun 9;17(6):e0268951. doi: 10.1371/journal.pone.0268951 (PMC9182329; doi:10.1371/journal.pone.0268951)
Supplement: S1 Data — (XLSX) [file pone.0268951.s003.xlsx]

## Sheet: Selective visual attention 
Study	ES	Lower CI	Upper CI
HEINZE et al, 1992f	3.19302	2.07638	4.30965
Schmitter-Edgecombe et al, 1998l	3.06108	2.12637	3.99579
HEINZE et al, 1992c	2.55242	1.55314	3.55171
HEINZE et al, 1992a	1.89408	0.999056	2.7891
Schmitter-Edgecombe et al, 1998m	1.64071	0.911621	2.36981
HEINZE et al, 1992e	1.60581	0.749656	2.46196
Schmitter-Edgecombe et al, 1998b	1.60257	0.877839	2.32731
Schmitter-Edgecombe et al, 1998k	1.59168	0.868174	2.31518
Hills et al, 1998d	1.57395	0.861448	2.28646
Schmitter-Edgecombe et al, 1998o	1.51794	0.802595	2.23327
Schmitter-Edgecombe et al, 1998n	1.50788	0.793626	2.22212
Schmitter-Edgecombe et al, 1998a	1.48558	0.773732	2.19744
Schmitter-Edgecombe et al, 1998c	1.46999	0.759794	2.18018
Schmitter-Edgecombe et al, 1998f	1.46805	0.758065	2.17804
Robertson et a, 2017h	1.38893	0.819159	1.9587
Schmitter-Edgecombe et al, 1998p	1.3709	0.670936	2.07087
Yehuan ey al, 2020b	1.30591	0.859583	1.75225
Robertson et a, 2017c	1.27311	0.71244	1.83377
Schmitter-Edgecombe et al, 1998g	1.21042	0.525785	1.89506
Robertson et a, 2017a	1.18981	0.635283	1.74433
Schmitter-Edgecombe et al, 1998j	1.15833	0.478322	1.83834
Hills et al, 1998a	1.09526	0.428989	1.76152
Ponsford & Kinsella et al, 1992	1.00927	0.520766	1.49778
Willmott et a, 2009a	1	0.531878	1.46812
Willmott et a, 2009b	1	0.531878	1.46812
Ziino ey al, 2006	0.977286	0.542277	1.4123
Robertson et a, 2017b	0.923969	0.38663	1.46131
Hills et al, 1998c	0.875116	0.225293	1.52494
Hills et al, 1998b	0.819197	0.173022	1.46537
Hills et al, 1998e	0.536414	-0.09479	1.16762
Hills et al, 1998f	0.503894	-0.12597	1.13376
Hills et al, 1998g	0.268216	-0.3544	0.890831
Hills et al, 1998h	0.261196	-0.36127	0.883662
HEINZE et al, 1992i	0.197815	-0.55163	0.947257
HEINZE et al, 1992b	0.197552	-0.55189	0.946989
Yehuan ey al, 2020a	0.170785	-0.2347	0.576275
Ponsford & Kinsella et al, 1992b	0.03	-0.43088	0.490881

## Sheet: Sustained visual attention
Study	ES	Lower CI	Upper CI
Malojcic et al, 2007e	2.23167	1.71745	2.7459
Malojcic et al, 2007d	2.23043	1.71631	2.74455
Slovarp et al, 2012c	1.73169	0.600354	2.86303
Yehuan ey al, 2020e	1.30652	0.860148	1.75289
Malojcic et al, 2007g	0.996663	0.565478	1.42785
McIntire et al, 2006d	0.862881	0.148219	1.57754
McIntire et al, 2006c	0.798597	0.088509	1.50868
STUSS et al, 1989d	0.753489	0.185104	1.32187
STUSS et al, 1989e	0.702344	0.136506	1.26818
STUSS et al, 1989c	0.667817	0.103603	1.23203
Slovarp et al, 2012g	0.610683	-0.36509	1.58646
STUSS et al, 1989b	0.554462	-0.00497	1.11389
STUSS et al, 1989a	0.429562	-0.12559	0.984716
Slovarp et al, 2012i	0.408505	-0.554	1.37101
McIntire et al, 2006e	0.313398	-0.37312	0.999913
Malojcic et al, 2007b	0.309132	-0.10104	0.719307
McIntire et al, 2006g	0.165992	-0.51738	0.84936
Slovarp et al, 2012e	0.075861	-0.87613	1.02786
McIntire et al, 2006a	0.034806	-0.64739	0.716997
McIntire et al, 2006i	0.03074	-0.65144	0.712919
Slovarp et al, 2012b	0.018294	-0.93335	0.969934
McIntire et al, 2006j	0.017468	-0.66468	0.699619
McIntire et al, 2006b	0.016749	-0.6654	0.698898
McIntire et al, 2006h	0.00733	-0.67481	0.689469
Malojcic et al, 2007a	0	-0.40787	0.407874
Malojcic et al, 2007c	0	-0.40787	0.407874
Slovarp et al, 2012d	0	-0.95162	0.951619
Slovarp et al, 2012a	-0.00118	-0.9528	0.95044
Slovarp et al, 2012h	-0.00232	-0.95394	0.949296
Slovarp et al, 2012f	-0.00246	-0.95408	0.949157
Slovarp et al, 2012g	-0.00418	-0.9558	0.947443
McIntire et al, 2006g	-0.45013	-1.14126	0.241014
Yehuan ey al, 2020d	-0.90681	-1.33211	-0.4815

## Sheet: Covert oriention of attention 
Study	ES	Lower CI	Upper CI
Hill-Jarrett et a, 2015g	2.73255	1.57618	3.88892
Hill-Jarrett et a, 2015e	2.20519	1.15454	3.25585
Schmitter-Edgecombe et al, 1998s	1.99588	1.22274	2.76902
Schmitter-Edgecombe et al, 1998e	1.98499	1.21329	2.75669
Schmitter-Edgecombe et al, 1998q	1.96643	1.19717	2.73569
Schmitter-Edgecombe et al, 1998r	1.95918	1.19086	2.72749
Hill-Jarrett et a, 2015a	1.94241	0.939303	2.94551
Schmitter-Edgecombe et al, 1998d	1.8253	1.07407	2.57653
Schmitter-Edgecombe et al, 1998t	1.78409	1.03795	2.53024
Cremona-Meteyard et al, 1992a	1.70739	0.639943	2.77483
Schmitter-Edgecombe et al, 1998e	1.66682	0.934702	2.39894
Halterman et al, 2006	1.65002	0.919854	2.38019
Cremona-Meteyard et al, 1992b	1.64878	0.591553	2.70601
Schmitter-Edgecombe et al, 1998i	1.62846	0.900777	2.35615
Schmitter-Edgecombe et al, 1998h	1.59995	0.875513	2.32439
Hill-Jarrett et a, 2015d	1.58059	0.636131	2.52505
Schmitter-Edgecombe et al, 1998u	1.56555	0.844972	2.28613
Hill-Jarrett et a, 2015j	1.56004	0.618652	2.50144
Schmitter-Edgecombe et al, 1998j	1.53427	0.817149	2.25139
Robertson et a, 2017d	1.44591	0.871427	2.0204
Schmitter-Edgecombe et al, 1998v	1.44044	0.733354	2.14752
Hill-Jarrett et a, 2015i	1.3423	0.431484	2.25312
Robertson et a, 2017f	1.18078	0.626901	1.73466
Van Donkelaar et al, 2005	1.09881	0.423878	1.77373
Hill-Jarrett et a, 2015f	1.05981	0.183	1.93661
Robertson et a, 2017e	1.05679	0.511342	1.60225
Hill-Jarrett et a, 2015i	1.02344	0.150516	1.89637
Hill-Jarrett et a, 2015b	0.996905	0.126733	1.86708
Robertson et a, 2017g	0.98711	0.446035	1.52818
Hill-Jarrett et a, 2015k	0.923278	0.060416	1.78614
Hill-Jarrett et a, 2015e	0.921659	0.058952	1.78437
Hill-Jarrett et a, 2015d	0.869791	0.011924	1.72766
Kim et al, 2009a	0.855683	0.117424	1.59394
Hill-Jarrett et a, 2015c	0.761497	-0.08709	1.61009
Hill-Jarrett et a, 2015h	0.600737	-0.23621	1.43769
Van Donkelaar et al, 2005	0.547108	-0.09243	1.18665
Hill-Jarrett et a, 2015m	0.524439	-0.3079	1.35678
Bate et al, 2001b	0.305333	-0.16919	0.77986
Bate et al, 2001a	0.288254	-0.18597	0.762476
Pavlovskaya et al, 2007b	0.281672	-0.51583	1.07917
Bate et al, 2001e	0.278891	-0.19517	0.752955
Cremona-Meteyard et al, 1994d	0.278231	-0.64473	1.20119
Bate et al, 2001f	0.256378	-0.21732	0.73008
Bate et al, 2001c	0.197456	-0.27544	0.670354
Cremona-Meteyard et al, 1994a	0.193261	-0.69487	1.08139
Bate et al, 2001d	0.191885	-0.28095	0.664718
Cremona-Meteyard et al, 1994b	0.174554	-0.71317	1.06228
Cremona-Meteyard et al, 1994c	0.099303	-0.81961	1.01822
Van Donkelaar et al, 2005	0.059765	-0.56782	0.687348
Pavlovskaya et al, 2007a	0.005369	-0.78865	0.799385
